# Supplementary material for: Metabolic disturbances in synovial fluid are involved in the onset of synovitis in heifers with acute ruminal acidosis
Source: Sci Rep. 2019 Apr 1;9:5452. doi: 10.1038/s41598-019-42007-1 (PMC6443794; doi:10.1038/s41598-019-42007-1)
Supplement: Supplementary file 2 — Supplementary table S1 [file 41598_2019_42007_MOESM2_ESM.xlsx]

## Sheet: Height_0_2018861931
									0	0	0	0	0	0
									Sample	Sample	Sample	Sample	Sample	Sample
									1	3	7	10	13	15
Alignment ID	Average Rt(min)	Average RI	Quant mass	Metabolite name	Fill %	Total similarity	Reference RT	Reference RI	3639t0	3740t0	4005t0	4012 t0v2	4015t0	4018t0	chemical entities
243	10.38	358122	73	1-deoxyerythritol	0.941176	866.332	5.952	357129	5371.67	11330.1	2627.11	11811.8	1036.89	2480.56	HC
376	13.69	494751	263	2,6-di-tert butylphenol	1	881.488	8.275	496496	264590	265948	215033	147030	97740.4	496370	OH
134	8.2	258009	102	2-hydroxybutanoic acid	0.588235	827.582	4.303	258161	659.222	468.667	35665.8	2485.11	731.778	640.222	SCFA
391	14.08	510252	73	2-hydroxyglutaric acid	0.941176	852.9	8.482	508940	25080.2	27952.9	31234.8	2730.33	327.445	16479.1	SCFA
58	7.09	205796	152	2-hydroxypyridine	0.764706	896.498	3.433	205970	29240.5	6134.67	40340.7	787.778	181.222	28739.5	Nucleosids
153	8.61	277607	197	3-hydroxybutyric acid	0.705882	934.757	4.644	278632	13697.1	10061.3	11902.8	1786.33	208.333	9998.44	SCFA
143	8.46	270289	73	3-hydroxypropionic acid	0.823529	879.589	4.488	269265	451719	58089.9	324782	28230.9	632.667	310164	SCFA
394	14.21	515260	73	3-phenyllactic acid	0.647059	906.136	8.6	516011	2540.67	16024.1	1592.22	2247.44	559.111	4134.11	AA
63	7.17	209504	123	6-chlorohexanol	0.882353	863.616	3.487	209204	6586.11	3513.22	9373.56	441.555	324	6555	OH
292	11.36	399716	188	alanine TMS3	0.882353	920.908	6.669	400164	73699.6	53184.9	123827	11501.2	0	32349.3	AA
300	11.66	411967	73	allothreonine	0.941176	883.66	6.885	413115	124553	198207	83244.7	64153.6	649.222	154715	AA
332	12.77	457607	73	aminomalonate	0.882353	845.604	7.596	455754	20981.1	18649.3	16982.7	2672.67	1151.44	8931.89	AA
414	15.09	550202	103	arabinose	0.882353	898.362	9.177	550621	3371.22	4451.22	3842.22	1344.89	281.445	6252	HC
429	15.61	571030	73	arabitol	0.941176	935.255	9.511	570685	39423	77849.1	62144.1	31814.9	688.444	60878.2	HC
314	12.25	436220	73	beta alanine	0.941176	923.415	7.297	437797	143892	167375	139511	84343.4	782	181030	AA
56	7.06	204515	147	butane-2,3-diol NIST	0.647059	880.683	3.43	205778	54318.9	119010	110493	8111.44	432.333	220181	OH
613	24.72	933504	73	cellobiose	0.882353	842.935	15.536	932179	2364.22	2958.89	3592.56	2065.11	858	4355.33	HC
473	16.87	620907	73	citric acid	1	914.729	10.331	619883	6157159	6690002	4877138	1764976	839.556	2922691	OA
475	16.96	624493	73	citrulline	0.529412	854.368	10.39	623406	10297.1	13403.9	1066.33	1385.56	961.111	16728.3	AA
380	13.86	501397	115	creatinine	0.941176	895.91	8.377	502599	334645	144825	373471	34671.1	405.445	311805	AA
483	17.22	634623	73	dehydroascorbic acid	0.941176	882.215	10.557	633423	84345	132927	137014	175433	789.667	207266	others
398	14.42	523820	73	diethyl phthalate	0.941176	822.269	8.763	525759	8640	26642.2	8632.22	5633.33	802	13309	others
347	13.12	471613	73	erythritol	1	891.508	7.865	471922	8008.22	28003.5	8282.22	5218.44	4040.78	8546.78	OH
225	10.06	344393	174	ethanolamine	1	889.538	5.745	344719	463546	309300	512811	120647	0	442988	AA
496	17.54	647172	103	fructose 2	0.941176	892.884	10.761	645651	14607	7858.78	36254.9	5537	136.333	63584.1	HC
515	18.12	670393	205	galactitol	0.941176	869.308	11.151	669079	5272.11	7239.89	6116.22	4487.44	0	5981.56	HC
497	17.58	648850	73	galactose	0.941176	923.731	10.813	648756	1083964	1348101	783107	997480	441.667	1636334	HC
514	18.11	669855	73	galacturonic acid	0.941176	893.104	11.157	669400	68798.1	76040.6	79573.9	39157.3	70.6667	60111.7	HC
503	17.7	653664	319	glucose	0.941176	959.062	10.902	654125	5192458	5160092	5221002	4978903	0	5282732	HC
269	10.92	381221	73	glyceric acid	0.941176	883.574	6.329	379720	42379.9	44198.3	50881.2	17072.9	1674.22	55694.9	OA
251	10.56	365769	174	glycine	0.823529	816.815	6.077	364641	7587	9511	7975.78	1299.56	0	13851.7	AA
553	20.2	752880	73	heptadecanoic acid	0.882353	823.292	12.522	751309	27254.5	29900.2	16831	17432.8	472.667	43720.4	LIPIDS
538	19.02	705804	318	hexitol	1	829.776	11.746	704741	11676.7	7983.78	6591.89	2909.22	0	5145.56	OH
247	10.46	361434	158	isoleucine	0.941176	889.403	5.988	359251	218726	274108	160051	113253	0	220168	AA
381	13.87	501867	147	isothreonic acid 4	0.941176	868.065	8.336	500188	51640.3	40252.2	69195.4	17961.8	327.555	59408.7	Others
74	7.36	218618	131	lactic acid	0.882353	940.848	3.664	219848	27751.1	103732	82828.7	1181.33	242.111	122777	OA
619	25.39	960537	73	lactitol	0.823529	903.905	15.992	959541	2235.89	2730.89	1766.67	481.333	815.667	2212.56	Others
618	25.21	953019	204	lactobionic acid	0.764706	855.632	15.881	952835	625.111	1629	2186.89	289.667	0	654.889	Others
228	10.14	347701	205	leucine	0.294118	831.292	5.768	346101	7540.78	2504.44	69363.4	11413.8	865.444	32590.5	AA
511	17.99	665015	73	lysine	0.941176	860.461	11.058	663483	77576.3	263381	5079.56	5377.44	4309.56	150850	AA
419	15.26	557079	73	lyxose	1	853.703	9.273	556383	24640.5	30902.1	32076.5	19240.5	532.444	23692.5	HC
615	25.04	946267	73	maltose 1	0.294118	855.07	15.777	946601	1052.22	1371.89	644.111	809.444	442.445	1161.33	HC
508	17.92	662309	319	mannitol	0.941176	890.59	11.054	663215	553941	424853	5349430	5019218	0	5227921	HC
360	13.41	483243	176	methionine	0.882353	896.483	8.059	483560	35142.2	40926.2	36968	2696.67	384.667	33276.4	AA
471	16.72	615040	73	methylhexose nist	0.941176	862.803	10.268	616058	4224.11	31928.7	3373.67	8609.22	1232.11	17219.3	HC
545	19.66	731345	73	myo-inositol	0.941176	918.776	12.184	731021	637051	493920	375725	191541	373.889	270468	HC
484	17.25	635860	73	myristic acid	0.941176	815.027	10.574	634414	5221771	4783704	3641986	4314817	572.667	5192770	LIPIDS
552	20.11	749430	73	n-acetyl-d-hexosamine 2	0.882353	909.11	12.49	749392	6034.89	8235.22	4964.22	3247.78	533.556	6025.78	HC
570	20.87	779670	73	oleic acid	1	869.514	12.985	779120	11593.8	15992.1	6927.11	18313.9	330.555	17825	LIPIDS
453	16.23	595714	174	ornithine 3tms minor	0.411765	864.001	9.901	594051	23748	54571	33.7778	152.111	0	50514.7	AA
362	13.45	485095	156	oxoproline	0.941176	886.409	8.099	485935	976000	428429	728427	17906.8	0	791965	AA
541	19.26	715398	73	palmitic acid	1	837.646	11.897	713809	1229510	1180856	748964	856005	589.556	1546330	LIPIDS
293	11.39	400609	75	pelargonic acid	1	833.912	6.654	399229	29283.2	23183.1	27043.9	15238.9	946	26220.9	LIPIDS
407	14.74	536517	73	phenylalanine	0.823529	887.599	8.963	537804	102318	188393	94451.9	434.778	418.667	81706.7	AA
233	10.19	349981	299	phosphate	0.882353	937.26	5.805	348274	4504372	6456397	7612257	359.778	0	5476080	Others
68	7.28	214692	147	propane-1,3-diol NIST	0.529412	918.325	3.573	214380	98259.3	18425.5	138191	2111.56	373.667	12193.6	Others
445	16.03	587664	174	putrescine	0.764706	867.55	9.802	588119	5244.67	2962.22	1814.33	1026.33	0	2318.22	AA
72	7.33	217302	174	pyruvic acid	0.705882	859.096	3.563	213805	17269.3	2760.67	86575.2	531.444	0	2752.44	OA
454	16.29	597863	73	ribonic acid RI 597646	0.941176	911.968	9.961	597646	308477	268832	304947	184664	161.222	367743	HC
512	18.06	668091	73	sorbitol	0.882353	917.471	11.132	667922	43553.2	40590	38747.9	33445.7	12295.7	34677.2	HC
573	21.1	788652	73	stearic acid	1	861.063	13.127	787622	2644002	2391224	1210032	1229272	623.778	3259986	LIPIDS
606	24.33	917694	73	sucrose	0.941176	913.154	15.306	918352	5623.44	4067	14613.6	5376.67	670	5638.22	HC
249	10.51	363843	73	threonine minor	0.470588	869.408	6.054	363263	54816.3	159180	12140	77090.7	719.556	65676.6	AA
517	18.17	672382	218	tyrosine	0.941176	908.783	11.188	671252	125280	321439	44165.2	589.556	0	169239	AA
202	9.7	328583	147	urea	0.882353	827.422	5.481	328888	52637.9	80569.7	70457.6	16039.6	384.445	51389.3	AA
181	9.26	308423	144	valine	0.647059	833.511	5.156	309359	9561.78	14127.3	12848.3	2053.44	0	20423.3	AA
410	14.95	544662	103	xylose	0.941176	898.343	9.054	543267	1907.78	6305.44	2228.78	2693.89	326.222	4986.22	HC
																OTHERS	12	17.9104
																OA AND SCFA	8	11.9403
																NUCLEOSIDS	1	1.49254
																LIPIDS	6	8.95522
																HC	19	28.3582
																AA	21	31.3433
																	67	100

## Sheet: Hoja1
Alignment ID	Average Rt(min)	Average RI	Quant mass	Metabolite name	Fill %	Total similarity	Reference RT	Reference RI	3639t0	3740t0	4005t0	4012 t0v2	4015t0	4018t0	mean
502	17.69	653263	73	altrose minor	0.588235	886.633	10.894	653651	7632850	7537220	7560216	7517604	442.778	7573804	6.30369e+06
438	15.83	579740	217	ribitol	0.941176	881.631	9.648	578867	5313199	5305345	5316940	5206498	0	5388384	4.42173e+06
503	17.7	653664	319	glucose	0.941176	959.062	10.902	654125	5192458	5160092	5221002	4978903	0	5282732	4.30586e+06
233	10.19	349981	299	phosphate	0.882353	937.26	5.805	348274	4504372	6456397	7612257	359.778	0	5476080	4.00824e+06
484	17.25	635860	73	myristic acid	0.941176	815.027	10.574	634414	5221771	4783704	3641986	4314817	572.667	5192770	3.85927e+06
473	16.87	620907	73	citric acid	1	914.729	10.331	619883	6157159	6690002	4877138	1764976	839.556	2922691	3.73547e+06
525	18.49	684966	73	hexose perTMS NIST	1	792.872	11.371	682268	1431233	7281595	1819894	4302130	678.222	3674972	3.08508e+06
215	9.87	336182	147	urea	0.941176	866.646	5.612	336741	3752411	4798789	2296715	1072951	440	4852165	2.79558e+06
508	17.92	662309	319	mannitol	0.941176	890.59	11.054	663215	553941	424853	5349430	5019218	0	5227921	2.76256e+06
159	8.7	281898	147	3-hydroxybutyric acid	0.823529	833.872	4.647	278829	3420366	5296909	4658415	117263	1263.44	2470524	2.66079e+06
573	21.1	788652	73	stearic acid	1	861.063	13.127	787622	2644002	2391224	1210032	1229272	623.778	3259986	1.78919e+06
257	10.65	369664	174	glycine	0.941176	908.042	6.145	368707	2251653	1112990	1950065	249823	0	1704765	1.21155e+06
258	10.66	370107	174	glycine	0.529412	912.301	6.186	371151	2251778	1107895	1949971	273522	0	344101	987878
497	17.58	648850	73	galactose	0.941176	923.731	10.813	648756	1083964	1348101	783107	997480	441.667	1636334	974905
541	19.26	715398	73	palmitic acid	1	837.646	11.897	713809	1229510	1180856	748964	856005	589.556	1546330	927042
362	13.45	485095	156	oxoproline	0.941176	886.409	8.099	485935	976000	428429	728427	17906.8	0	791965	490455
123	8.04	250738	73	hydroxylamine	1	806.189	4.219	253158	588463	468597	703186	54756.3	3024.44	441369	376566
545	19.66	731345	73	myo-inositol	0.941176	918.776	12.184	731021	637051	493920	375725	191541	373.889	270468	328180
225	10.06	344393	174	ethanolamine	1	889.538	5.745	344719	463546	309300	512811	120647	0	442988	308215
376	13.69	494751	263	2,6-ditert.butylphenol	1	881.488	8.275	496496	264590	265948	215033	147030	97740.4	496370	247785	OH
454	16.29	597863	73	ribonic acid RI 597646	0.941176	911.968	9.961	597646	308477	268832	304947	184664	161.222	367743	239137
520	18.31	677992	73	glucose 4xtms	0.941176	921.066	11.314	678811	283515	488815	189141	34304.2	447.333	335409	221939
380	13.86	501397	115	creatinine	0.941176	895.91	8.377	502599	334645	144825	373471	34671.1	405.445	311805	199970
143	8.46	270289	73	3-hydroxypropionic acid	0.823529	879.589	4.488	269265	451719	58089.9	324782	28230.9	632.667	310164	195603
247	10.46	361434	158	isoleucine	0.941176	889.403	5.988	359251	218726	274108	160051	113253	0	220168	164384
184	9.37	313325	144	valine	0.941176	953.991	5.225	313502	95687	335084	60831.7	36562.4	0	402170	155056
167	8.84	288252	73	N-methylalanine	0.823529	777.678	4.802	288133	3429	26673.2	11151.3	877078	760.889	7434.44	154421
106	7.86	242219	116	alanine	0.941176	865.324	4.066	243971	60166.8	374413	65627.4	17404.2	319.445	406004	153989
375	13.68	494258	73	isothreonic acid 2	0.941176	869.861	8.21	492592	163944	167664	130849	120454	12601.9	252628	141357
483	17.22	634623	73	dehydroascorbic acid	0.941176	882.215	10.557	633423	84345	132927	137014	175433	789.667	207266	122962
314	12.25	436220	73	beta alanine	0.941176	923.415	7.297	437797	143892	167375	139511	84343.4	782	181030	119489
517	18.17	672382	218	tyrosine	0.941176	908.783	11.188	671252	125280	321439	44165.2	589.556	0	169239	110119
300	11.66	411967	73	allothreonine	0.941176	883.66	6.885	413115	124553	198207	83244.7	64153.6	649.222	154715	104254
56	7.06	204515	147	butane-2,3-diol NIST	0.647059	880.683	3.43	205778	54318.9	119010	110493	8111.44	432.333	220181	85424.4
511	17.99	665015	73	lysine	0.941176	860.461	11.058	663483	77576.3	263381	5079.56	5377.44	4309.56	150850	84428.9
407	14.74	536517	73	phenylalanine	0.823529	887.599	8.963	537804	102318	188393	94451.9	434.778	418.667	81706.7	77953.9
249	10.51	363843	73	threonine minor	0.470588	869.408	6.054	363263	54816.3	159180	12140	77090.7	719.556	65676.6	61603.9
74	7.36	218618	131	lactic acid	0.882353	940.848	3.664	219848	27751.1	103732	82828.7	1181.33	242.111	122777	56418.8
327	12.65	452540	73	3-aminoisobutyric acid	0.941176	839.109	7.544	452655	56263.9	73819.4	60995.7	36711.2	763.444	109826	56396.6
514	18.11	669855	73	galacturonic acid 1	0.941176	893.104	11.157	669400	68798.1	76040.6	79573.9	39157.3	70.6667	60111.7	53958.7
488	17.42	642587	73	fructose	0.941176	906.093	10.698	641863	53629.3	59946.2	80270.7	40702.1	609.778	86329.4	53581.3
292	11.36	399716	188	alanine TMS3	0.882353	920.908	6.669	400164	73699.6	53184.9	123827	11501.2	0	32349.3	49093.6
290	11.32	398047	204	serine	0.941176	772.918	6.584	395020	53417	82279.8	49284.4	14559.1	0	94947	49081.2
91	7.61	230387	73	glycolic acid	0.588235	725.742	3.794	227636	39907.4	87178.7	64051.1	20941.2	3248.56	65998.4	46887.6
429	15.61	571030	73	arabitol	0.941176	935.255	9.511	570685	39423	77849.1	62144.1	31814.9	688.444	60878.2	45466.3
200	9.69	328394	147	4-hydroxybutyric acid	0.705882	771.246	5.417	325027	52211.4	80569.7	72251.4	16039.6	384.445	51280.7	45456.2
202	9.7	328583	147	urea	0.882353	827.422	5.481	328888	52637.9	80569.7	70457.6	16039.6	384.445	51389.3	45246.4
68	7.28	214692	147	propane-1,3-diol NIST	0.529412	918.325	3.573	214380	98259.3	18425.5	138191	2111.56	373.667	12193.6	44925.8
381	13.87	501867	147	isothreonic acid 4	0.941176	868.065	8.336	500188	51640.3	40252.2	69195.4	17961.8	327.555	59408.7	39797.7
485	17.33	638863	174	alanine-alanine	0.588235	784.766	10.615	636898	33834.4	107254	8602.11	2761.78	0	73117	37594.9
269	10.92	381221	73	glyceric acid	0.941176	883.574	6.329	379720	42379.9	44198.3	50881.2	17072.9	1674.22	55694.9	35316.9
512	18.06	668091	73	sorbitol	0.882353	917.471	11.132	667922	43553.2	40590	38747.9	33445.7	12295.7	34677.2	33884.9
227	10.12	346790	73	caprylic acid	0.411765	716.859	5.724	343457	34451.3	57415.1	0	60208	1094.22	42662.3	32638.5
5	6.11	159573	171	methylamine NIST	0.588235	831.545	2.635	158102	15499.7	2461.11	3414.44	104082	73.6667	68696.7	32371.3
262	10.74	373360	147	succinic acid	0.823529	705.196	6.177	370608	26427.2	36106.6	42606.8	12346	160.556	36986.8	25772.3
532	18.73	694433	73	gluconic acid	1	816.111	11.552	693148	22061.3	39513.2	17984	13882.7	944.111	55097.7	24913.8
360	13.41	483243	176	methionine	0.882353	896.483	8.059	483560	35142.2	40926.2	36968	2696.67	384.667	33276.4	24899
553	20.2	752880	73	heptadecanoic acid	0.882353	823.292	12.522	751309	27254.5	29900.2	16831	17432.8	472.667	43720.4	22601.9
419	15.26	557079	73	lyxose	1	853.703	9.273	556383	24640.5	30902.1	32076.5	19240.5	532.444	23692.5	21847.4
453	16.23	595714	174	ornithine 3tms minor	0.411765	864.001	9.901	594051	23748	54571	33.7778	152.111	0	50514.7	21503.3
496	17.54	647172	103	fructose 2	0.941176	892.884	10.761	645651	14607	7858.78	36254.9	5537	136.333	63584.1	21329.7
212	9.86	335561	78	urea	0.823529	847.934	5.606	336356	20631.3	22633.5	23097.1	18521	20571.3	19819.1	20878.9
228	10.14	347701	205	leucine	0.294118	831.292	5.768	346101	7540.78	2504.44	69363.4	11413.8	865.444	32590.5	20713.1
293	11.39	400609	75	pelargonic acid	1	833.912	6.654	399229	29283.2	23183.1	27043.9	15238.9	946	26220.9	20319.3
72	7.33	217302	174	pyruvic acid	0.705882	859.096	3.563	213805	17269.3	2760.67	86575.2	531.444	0	2752.44	18314.9
58	7.09	205796	152	2-hydroxypyridine	0.764706	896.498	3.433	205970	29240.5	6134.67	40340.7	787.778	181.222	28739.5	17570.7
391	14.08	510252	73	2-hydroxyglutaric acid	0.941176	852.9	8.482	508940	25080.2	27952.9	31234.8	2730.33	327.445	16479.1	17300.8
535	18.9	701358	73	saccharic acid	0.941176	791.804	11.654	699211	15057	32626.8	22245.8	15111.9	482	17345.5	17144.8
519	18.3	677364	75	pentadecanoic acid	0.941176	777.763	11.244	674647	8685	9461.89	28919.5	8377.89	716.889	23064.1	13204.2
69	7.29	215193	117	lactic acid	0.588235	862.44	3.587	215238	9611.11	29908.2	15016.7	721	639.889	18937.7	12472.4
413	15.04	548596	73	lauric acid	0.941176	830.137	9.132	547906	12860.1	17701.5	13562.2	7325.11	348.778	20815.7	12102.2
570	20.87	779670	73	oleic acid	1	869.514	12.985	779120	11593.8	15992.1	6927.11	18313.9	330.555	17825	11830.4
469	16.62	611033	295	terephthalic acid	0.941176	789.943	10.204	612262	7215.89	8714.44	13785.2	13390.8	0	27080.9	11697.9
332	12.77	457607	73	aminomalonate	0.882353	845.604	7.596	455754	20981.1	18649.3	16982.7	2672.67	1151.44	8931.89	11561.5
412	15	546994	73	xylose 2	0.941176	913.885	9.112	546699	10237.6	16364.4	13089.6	7081.22	459	20357.3	11264.9
471	16.72	615040	73	methylhexose nist	0.941176	862.803	10.268	616058	4224.11	31928.7	3373.67	8609.22	1232.11	17219.3	11097.9
398	14.42	523820	73	diethyl phthalate	0.941176	822.269	8.763	525759	8640	26642.2	8632.22	5633.33	802	13309	10609.8
347	13.12	471613	73	erythritol	1	891.508	7.865	471922	8008.22	28003.5	8282.22	5218.44	4040.78	8546.78	10350
181	9.26	308423	144	valine	0.647059	833.511	5.156	309359	9561.78	14127.3	12848.3	2053.44	0	20423.3	9835.7
153	8.61	277607	197	3-hydroxybutyric acid	0.705882	934.757	4.644	278632	13697.1	10061.3	11902.8	1786.33	208.333	9998.44	7942.39
475	16.96	624493	73	citrulline	0.529412	854.368	10.39	623406	10297.1	13403.9	1066.33	1385.56	961.111	16728.3	7307.06
134	8.2	258009	102	2-hydroxybutanoic acid	0.588235	827.582	4.303	258161	659.222	468.667	35665.8	2485.11	731.778	640.222	6775.13	SCFA
251	10.56	365769	174	glycine	0.823529	816.815	6.077	364641	7587	9511	7975.78	1299.56	0	13851.7	6704.17
498	17.59	649364	71	adenine	0.941176	740.755	10.778	646701	6788.78	8923.56	4499.89	5169.44	2109	9995.44	6247.69
606	24.33	917694	73	sucrose	0.941176	913.154	15.306	918352	5623.44	4067	14613.6	5376.67	670	5638.22	5998.15
243	10.38	358122	73	1-deoxyerythritol	0.941176	866.332	5.952	357129	5371.67	11330.1	2627.11	11811.8	1036.89	2480.56	5776.35
538	19.02	705804	318	hexitol	1	829.776	11.746	704741	11676.7	7983.78	6591.89	2909.22	0	5145.56	5717.85
515	18.12	670393	205	galactitol	0.941176	869.308	11.151	669079	5272.11	7239.89	6116.22	4487.44	0	5981.56	4849.54
552	20.11	749430	73	n-acetyl-d-hexosamine 2	0.882353	909.11	12.49	749392	6034.89	8235.22	4964.22	3247.78	533.556	6025.78	4840.24
221	9.94	339341	179	benzoic acid	0.764706	820.006	5.651	339067	5922.56	5874.11	7109.67	666.778	136.444	7561	4545.09
394	14.21	515260	73	3-phenyllactic acid	0.647059	906.136	8.6	516011	2540.67	16024.1	1592.22	2247.44	559.111	4134.11	4516.28
63	7.17	209504	123	6-chlorohexanol	0.882353	863.616	3.487	209204	6586.11	3513.22	9373.56	441.555	324	6555	4465.57
313	12.19	433911	104	hydrocinnamic acid	0.647059	820.902	7.24	434422	2718.33	7733.89	8259.44	424.111	98	4561.89	3965.94
244	10.43	360067	85	isoleucine	0.705882	875.808	6.022	361332	4287.33	4132.11	5127.44	2605.33	1189.89	5912.11	3875.7
193	9.53	321073	117	4797 carinitine?	0.529412	791.957	5.342	320536	6055.56	5811	3481.89	2243.33	284.555	4926.11	3800.41
563	20.66	771070	69	phytanic acid	0.470588	788.218	12.843	770604	3818.78	3389.11	2133.33	2003.78	4291.33	6170.78	3634.52
414	15.09	550202	103	arabinose	0.882353	898.362	9.177	550621	3371.22	4451.22	3842.22	1344.89	281.445	6252	3257.17
410	14.95	544662	103	xylose	0.941176	898.343	9.054	543267	1907.78	6305.44	2228.78	2693.89	326.222	4986.22	3074.72
613	24.72	933504	73	cellobiose	0.882353	842.935	15.536	932179	2364.22	2958.89	3592.56	2065.11	858	4355.33	2699.02
418	15.25	556785	205	xylulose NIST	0.941176	810.83	9.259	555560	2589	3714.56	3366	1075.78	0	3604	2391.56
445	16.03	587664	174	putrescine	0.764706	867.55	9.802	588119	5244.67	2962.22	1814.33	1026.33	0	2318.22	2227.63
621	25.62	969544	57	lactobionic acid 2	0.823529	716.054	16.202	972139	2198.67	2074	1547.56	1510.56	1017	3407.33	1959.19
208	9.79	332418	65	urea	0.529412	894.294	5.549	332913	1852	1712.56	1847.11	546.111	1371.11	3201.56	1755.07
619	25.39	960537	73	lactitol	0.823529	903.905	15.992	959541	2235.89	2730.89	1766.67	481.333	815.667	2212.56	1707.17
593	22.6	848666	217	p-tolyl glucuronide	0.529412	746.579	14.126	847531	1540.22	1881.89	1482.33	539.889	0	1979.22	1237.26
620	25.59	968328	73	sophorose minor	0.235294	824.549	16.095	965726	1382.44	1106.67	770.778	1007.67	839.111	1328.67	1072.56
615	25.04	946267	73	maltose 1	0.294118	855.07	15.777	946601	1052.22	1371.89	644.111	809.444	442.445	1161.33	913.574
618	25.21	953019	204	lactobionic acid	0.764706	855.632	15.881	952835	625.111	1629	2186.89	289.667	0	654.889	897.593
196	9.63	325721	159	2-hydroxyhexanoic acid	0.294118	728.097	5.385	323093	347.889	320.667	491.222	137.778	56	374.222	287.963
634	29.94	1.12878e+06	217	inulotriose 2	0.294118	707.012	18.864	1131821	0	56.6667	89.3333	0	0	65.3333	35.2222

## Sheet: Hoja2
	class	altrose minor	ribitol	glucose	phosphate	myristic acid	citric acid	hexose	urea	mannitol	3-hydroxybutyric acid	stearic acid	glycine	glycine	galactose	palmitic acid	oxoproline	hydroxylamine	myo-inositol	ethanolamine	2,6-ditert.butylphenol	ribonic acid RI 597646	glucose 4xtms	creatinine	3-hydroxypropionic acid	isoleucine	valine	N-methylalanine	alanine	isothreonic acid 2	dehydroascorbic acid	beta alanine	tyrosine	allothreonine	butane-2,3-diol NIST	lysine	phenylalanine	threonine minor	lactic acid	3-aminoisobutyric acid	galacturonic acid 1	fructose	alanine TMS3	serine	glycolic acid	arabitol	4-hydroxybutyric acid	urea	propane-1,3-diol NIST
3639t0	0	7632850	5313199	5192458	4504372	5221771	6157159	1431233	3752411	553941	3420366	2644002	2251653	2251778	1083964	1229510	976000	588463	637051	463546	264590	308477	283515	334645	451719	218726	95687	3429	60166.8	163944	84345	143892	125280	124553	54318.9	77576.3	102318	54816.3	27751.1	56263.9	68798.1	53629.3	73699.6	53417	39907.4	39423	52211.4	52637.9	98259.3
3740t0	0	7537220	5305345	5160092	6456397	4783704	6690002	7281595	4798789	424853	5296909	2391224	1112990	1107895	1348101	1180856	428429	468597	493920	309300	265948	268832	488815	144825	58089.9	274108	335084	26673.2	374413	167664	132927	167375	321439	198207	119010	263381	188393	159180	103732	73819.4	76040.6	59946.2	53184.9	82279.8	87178.7	77849.1	80569.7	80569.7	18425.5
4005t0	0	7560216	5316940	5221002	7612257	3641986	4877138	1819894	2296715	5349430	4658415	1210032	1950065	1949971	783107	748964	728427	703186	375725	512811	215033	304947	189141	373471	324782	160051	60831.7	11151.3	65627.4	130849	137014	139511	44165.2	83244.7	110493	5079.56	94451.9	12140	82828.7	60995.7	79573.9	80270.7	123827	49284.4	64051.1	62144.1	72251.4	70457.6	138191
4012 t0v2	0	7517604	5206498	4978903	359.778	4314817	1764976	4302130	1072951	5019218	117263	1229272	249823	273522	997480	856005	17906.8	54756.3	191541	120647	147030	184664	34304.2	34671.1	28230.9	113253	36562.4	877078	17404.2	120454	175433	84343.4	589.556	64153.6	8111.44	5377.44	434.778	77090.7	1181.33	36711.2	39157.3	40702.1	11501.2	14559.1	20941.2	31814.9	16039.6	16039.6	2111.56
4018t0	0	7573804	5388384	5282732	5476080	5192770	2922691	3674972	4852165	5227921	2470524	3259986	1704765	344101	1636334	1546330	791965	441369	270468	442988	496370	367743	335409	311805	310164	220168	402170	7434.44	406004	252628	207266	181030	169239	154715	220181	150850	81706.7	65676.6	122777	109826	60111.7	86329.4	32349.3	94947	65998.4	60878.2	51280.7	51389.3	12193.6
[truncated: 62 more columns]
